# Supplementary material for: Antibiotic Utilization Patterns for Different Wound Types among Surgical Patients: Findings and Implications
Source: Antibiotics (Basel). 2023 Mar 30;12(4):678. doi: 10.3390/antibiotics12040678 (PMC10135394; doi:10.3390/antibiotics12040678)
Supplement: Supplementary file 1 [file antibiotics-12-00678-s001.zip]

Archive with 1 entries (1 files):
- antibiotics-2284090-supplementary.pdf
